# Supplementary material for: Effect of host-mimicking medium and biofilm growth on the ability of colistin to kill Pseudomonas aeruginosa
Source: Microbiology (Reading). 2020 Nov 30;166(12):1171–80. doi: 10.1099/mic.0.000995 (PMC7819359; doi:10.1099/mic.0.000995)
Supplement: Supplementary material 2 [file mic-166-1171-s002.xlsx]

## Sheet: Read me
Data Supplement for:
Effect of host-mimicking medium and biofilm growth on the ability of colistin to kill Pseudomonas aeruginosa
Freya Harrison* & Esther Sweeney
School of Life Sciences, Gibbet Hill Campus, University of Warwick, Coventry CV4 7AL
*Author for correspondence: f.harrison@warwick.ac.uk

## Sheet: Figure 1 data
Pseudomonas aeruginosa isolates: MICs by broth microdilution
S or R by CLSI interpretation.
CLSI, Col <2=S. >2=R
	CLSI caMHB MIC Col R1 +R2	Classification	ASM MIC Col R1 +R2	Classification		Fold change in MIC, ASM vs. caMHB
	Data from 2 Replicates		Data from 2 Replicates
PA14	0.2/0.2	S	4/4	R		20
SED6	1/1	S	32/32	R		32
SED7	2/2	I	32/32	R		16
SED8	2/2	I	64/64	R		32
SED9	1/1	S	32/32	R		32
SED11	2/2	I	32/32	R		16
SED13	4/4	R	32/32	R		8
SED17	4/4	R	32/32	R		8
SED19	4/4	R	32/32	R		8
E coli 25922 CLSI control Col range (0.25-1)	1/0.5	S	4/4	R		4-8
Pseudomonas aeruginosa isolates: MBECs by peg lid assay
	MBEC caMHB	MBEC ASM				Fold change MBEC vs. MIC for caMHB	Fold change MBEC vs. MIC for ASM
	Data from 1 replicate	Data from 1 replicate
PA14	<0.5	16				0	4
SED6	32	32				32	0
SED7	2	32				0	0
SED8	128	64				64	0
SED9	16	128				16	4
SED11	64	32				32	0
SED13	32	64				8	2
SED17	32	128				8	4
SED19	32	64				8	2
E coli 25922 CLSI control	4	<0.5				4-8	<0.125
Where two replicates for MIC diagreed, the higher value was plotted in the main paper and used to calculate doses for EVPL experiments.

## Sheet: Figure 2 Data
strain	treatment	colistin.ug.ml	replicate	paer.cfu.total		n.b. the detection threshold for plating was 100 CFU in the biofilm, this value is inserted in cases where no colonies were recovered
PA14	0	0	1	237000000
PA14	0	0	2	199000000
PA14	0	0	3	155000000
PA14	0.5MIC	2	1	420000000
PA14	0.5MIC	2	2	200000000
PA14	0.5MIC	2	3	320000000
PA14	4MIC	16	1	18000000
PA14	4MIC	16	2	13000000
PA14	4MIC	16	3	157000000
PA14	0.5MBEC	8	1	181000000
PA14	0.5MBEC	8	2	111000000
PA14	0.5MBEC	8	3	120000000
PA14	4MBEC	64	1	8200
PA14	4MBEC	64	2	20000000
PA14	4MBEC	64	3	5000
PA14	10MBEC	160	1	21000
PA14	10MBEC	160	2	100
PA14	10MBEC	160	3	162000
SED6	0	0	1	260000000
SED6	0	0	2	220000000
SED6	0	0	3	110000000
SED6	0.5MICMBEC	16	1	40000000
SED6	0.5MICMBEC	16	2	40000000
SED6	0.5MICMBEC	16	3	40000000
SED6	4MICMBEC	128	1	22000
SED6	4MICMBEC	128	2	32000
SED6	4MICMBEC	128	3	23000
SED6	10MICMBEC	320	1	100
SED6	10MICMBEC	320	2	100
SED6	10MICMBEC	320	3	1200
SED8	0	0	1	168000000
SED8	0	0	2	126000000
SED8	0	0	3	187000000
SED8	0.5MICMBEC	32	1	158000000
SED8	0.5MICMBEC	32	2	20000000
SED8	0.5MICMBEC	32	3	29000000
SED8	4MICMBEC	256	1	1400000
SED8	4MICMBEC	256	2	15000
SED8	4MICMBEC	256	3	16000000
SED8	10MICMBEC	640	1	100
SED8	10MICMBEC	640	2	8000
SED8	10MICMBEC	640	3	100
SED17	0	0	1	240000000
SED17	0	0	2	350000000
SED17	0	0	3	320000000
SED17	0.5MIC	16	1	90000000
SED17	0.5MIC	16	2	10000000
SED17	0.5MIC	16	3	70000000
SED17	4MIC	128	1	40000
SED17	4MIC	128	2	1700000
SED17	4MIC	128	3	1600000
SED17	0.5MBEC	64	1	6000000
SED17	0.5MBEC	64	2	10000000
SED17	0.5MBEC	64	3	5000000
SED17	4MBEC	512	1	300
SED17	4MBEC	512	2	13900
SED17	4MBEC	512	3	100
SED17	10MBEC	1280	1	37000
SED17	10MBEC	1280	2	700
SED17	10MBEC	1280	3	200
SED19	0	0	1	133000000
SED19	0	0	2	350000000
SED19	0	0	3	111000000
SED19	0.5MIC	16	1	20000000
SED19	0.5MIC	16	2	19000000
SED19	0.5MIC	16	3	117000000
SED19	4MIC	128	1	7400
SED19	4MIC	128	2	20000
SED19	4MIC	128	3	1290000
SED19	0.5MBEC	32	1	14000000
SED19	0.5MBEC	32	2	7000000
SED19	0.5MBEC	32	3	45000000
SED19	4MBEC	256	1	600000
SED19	4MBEC	256	2	13000
SED19	4MBEC	256	3	1600
SED19	10MBEC	640	1	100
SED19	10MBEC	640	2	100
SED19	10MBEC	640	3	100

## Sheet: Figure 2 R code
allstrainscolistin<-read.delim(file="~/Desktop/allstrainscolistin.txt",header=TRUE,sep="", dec=".")
allstrainscolistin <-data.frame(allstrainscolistin)
summary(allstrainscolistin)
# there are no missing values
require(stats)
# subset to get only untreated (zero colistin) data
untreated<-subset(allstrainscolistin, treatment=="0")
untreated
model1<-lm(paer.cfu.total~strain, data=untreated)
par(mfrow=c(2,2))
plot(model1) # fine
summary.aov(model1)
# Df Sum Sq Mean Sq F value Pr(>F)
strain 4 3.499e+16 8.747e+15 1.489 0.277
Residuals 10 5.875e+16 5.875e+15

## Sheet: Figure S2 data
lung	inoculum	replicate	day	tissue.size.at.inoc.mm2	cfu.pseudo.total	cfu.pseudo.per.mm2	cfu.endogenous.total	cfu.endogenous.per.mm2			lung	inoculum	replicate	day	tissue.size.at.inoc.mm2	cfu.pseudo.total	cfu.pseudo.per.mm2	cfu.endogenous.total	cfu.endogenous.per.mm2
L1	Uninfected	a	2	47.5	0	0	986436	20767.1			L1	Uninfected	a	7	30.5	0	0	4.40195e+06	144326
L1	Uninfected	b	2	44.4	0	0	883682	19902.8			L1	Uninfected	b	7	50.9	0	0	1.6979e+07	333575
L1	Uninfected	c	2	59.4	0	0	2.6305e+06	44284.4			L1	Uninfected	c	7	37.3	0	0	6.28851e+06	168593
L1	Uninfected	d	2	55.7	0	0	2.30168e+06	41322.9			L1	Uninfected	d	7	32.2	0	0	1.94944e+07	605415
L1	Uninfected	e	2	63.9	0	0	4.39786e+06	68824.1			L1	Uninfected	e	7	35.4	0	0	1.13193e+07	319755
L1	Uninfected	f	2	56.5	0	0	513769	9093.25			L1	Uninfected	f	7	32	0	0	7.54621e+06	235819
L1	PAO1	a	2	63.1	5.91348e+07	937159	0	0			L1	PAO1	a	7	44	6.03697e+07	1.37204e+06	0	0
L1	PAO1	b	2	30.5	5.49108e+07	1.80036e+06	0	0			L1	PAO1	b	7	46.3	6.22562e+07	1.34463e+06	0	0
L1	PAO1	c	2	74.1	5.98387e+07	807540	0	0			L1	PAO1	c	7	44.4	7.04313e+07	1.58629e+06	0	0
L1	PAO1	d	2	36.2	3.37913e+07	933461	0	0			L1	PAO1	d	7	36.6	4.52772e+07	1.23708e+06	0	0
L1	PAO1	e	2	59.8	2.74554e+07	459121	0	0			L1	PAO1	e	7	41.2	7.73486e+07	1.87739e+06	0	0
L1	PAO1	f	2	43.3	2.95674e+07	682849	0	0			L1	PAO1	f	7	40.5	5.59677e+07	1.38192e+06	0	0
L1	PA14	a	2	40.6	8.09583e+07	1.99405e+06	0	0			L1	PA14	a	7	46.1	4.33907e+07	941230	0	0
L1	PA14	b	2	40.1	5.63188e+07	1.40446e+06	0	0			L1	PA14	b	7	31.7	3.52156e+07	1.1109e+06	0	0
L1	PA14	c	2	31.1	7.74384e+07	2.48998e+06	0	0			L1	PA14	c	7	46.6	4.08753e+07	877152	0	0
L1	PA14	d	2	46.2	1.44317e+08	3.12374e+06	0	0			L1	PA14	d	7	52.9	1.05018e+08	1.98522e+06	0	0
L1	PA14	e	2	54.8	8.51822e+07	1.55442e+06	0	0			L1	PA14	e	7	43.1	5.471e+07	1.26937e+06	0	0
L1	PA14	f	2	66.2	7.11025e+07	1.07406e+06	0	0			L1	PA14	f	7	28.8	1.01245e+08	3.51545e+06	0	0
L2	Uninfected	a	2	56.1	0	0	739827	13187.6			L2	Uninfected	a	7	44.3	0	0	8.80391e+06	198734
L2	Uninfected	b	2	45.6	0	0	35	1			L2	Uninfected	b	7	39.1	0	0	3.14425e+07	804157
L2	Uninfected	c	2	38.7	0	0	390464	10089.5			L2	Uninfected	c	7	35.1	0	0	6.28851e+06	179160
L2	Uninfected	d	2	37.4	0	0	760378	20331			L2	Uninfected	d	7	43.8	0	0	1.00616e+07	229717
L2	Uninfected	e	2	31.4	0	0	2.05507e+06	65448.2			L2	Uninfected	e	7	44.7	0	0	1.44636e+07	323570
L2	Uninfected	f	2	43.7	0	0	1.84957e+06	42324.2			L2	Uninfected	f	7	33.1	0	0	NaN	NaN
L2	PAO1	a	2	35.7	1.97116e+07	552145	0	0			L2	PAO1	a	7	64.5	2.45252e+07	380235	0	0
L2	PAO1	b	2	44.3	1.75996e+07	397283	0	0			L2	PAO1	b	7	45.3	1.13193e+07	249874	0	0
L2	PAO1	c	2	42.8	2.74554e+07	641482	0	0			L2	PAO1	c	7	51.5	2.57829e+07	500638	0	0
L2	PAO1	d	2	34.4	4.9279e+06	143253	0	0			L2	PAO1	d	7	48	6.85447e+07	1.42801e+06	0	0
L2	PAO1	e	2	38.6	1.97116e+07	510663	0	0			L2	PAO1	e	7	48.5	5.15657e+07	1.06321e+06	0	0
L2	PAO1	f	2	33.6	1.47837e+07	439991	0	0			L2	PAO1	f	7	32.1	5.09369e+07	1.58682e+06	0	0
L2	PA14	a	2	38.9	2.60474e+07	669600	0	0			L2	PA14	a	7	38.8	1.50924e+07	388980	0	0
L2	PA14	b	2	63.1	4.7871e+07	758653	0	0			L2	PA14	b	7	37	1.57213e+07	424899	0	0
L2	PA14	c	2	30.7	1.68956e+07	550347	0	0			L2	PA14	c	7	37	1.88655e+07	509879	0	0
L2	PA14	d	2	44.8	2.95674e+07	659986	0	0			L2	PA14	d	7	50.1	3.33291e+07	665251	0	0
L2	PA14	e	2	41.5	3.51993e+07	848175	0	0			L2	PA14	e	7	37.3	1.38347e+07	370904	0	0
L2	PA14	f	2	34	2.04156e+07	600458	0	0			L2	PA14	f	7	27.3	3.58445e+07	1.31298e+06	0	0
L3	Uninfected	a	2	47.2	0	0	534319	11320.3			L3	Uninfected	a	7	32.2	0	0	5.65966e+06	175766
L3	Uninfected	b	2	28.5	0	0	1.2536e+06	43985.8			L3	Uninfected	b	7	23.3	0	0	6.28851e+06	269893
L3	Uninfected	c	2	35.2	0	0	452116	12844.2			L3	Uninfected	c	7	40.2	0	0	1.19482e+07	297218
L3	Uninfected	d	2	52.3	0	0	267160	5108.22			L3	Uninfected	d	7	36.2	0	0	9.43276e+06	260573
L3	Uninfected	e	2	43.5	0	0	719276	16535.1			L3	Uninfected	e	7	39.7	0	0	3.14425e+06	79200.3
L3	Uninfected	f	2	37.3	0	0	2.03452e+06	54544.9			L3	Uninfected	f	7	31.5	0	0	7.25315e+06	230259
L3	PAO1	a	2	31.8	1.75996e+07	553447	0	0			L3	PAO1	a	7	40.2	4.96792e+07	1.2358e+06	0	0
L3	PAO1	b	2	50.9	2.04156e+07	401092	0	0			L3	PAO1	b	7	48.5	8.80391e+07	1.81524e+06	0	0
L3	PAO1	c	2	27.1	2.04156e+07	753342	0	0			L3	PAO1	c	7	58.3	3.08137e+07	528537	0	0
L3	PAO1	d	2	28.9	2.74554e+07	950015	0	0			L3	PAO1	d	7	35.5	2.13809e+07	602279	0	0
L3	PAO1	e	2	40.3	2.11196e+07	524058	0	0			L3	PAO1	e	7	53.5	4.84215e+07	905075	0	0
L3	PAO1	f	2	28.9	3.66072e+07	1.26669e+06	0	0			L3	PAO1	f	7	59.6	7.54621e+06	126614	0	0
L3	PA14	a	2	52.3	5.06869e+07	969157	0	0			L3	PA14	a	7	37.4	3.45868e+07	924780	0	0
L3	PA14	b	2	35.6	1.08414e+08	3.04533e+06	0	0			L3	PA14	b	7	43.3	1.88655e+07	435693	0	0
L3	PA14	c	2	67.7	6.82866e+07	1.00866e+06	0	0			L3	PA14	c	7	45	6.91736e+07	1.53719e+06	0	0
L3	PA14	d	2	39.1	4.8575e+07	1.24233e+06	0	0			L3	PA14	d	7	34.7	4.77926e+07	1.37731e+06	0	0
L3	PA14	e	2	37.1	1.0067e+08	2.71347e+06	0	0			L3	PA14	e	7	54	2.57829e+07	477461	0	0
L3	PA14	f	2	45.4	5.77268e+07	1.27151e+06	0	0			L3	PA14	f	7	58.4	1.50924e+07	258432	0	0
				11.5192

## Sheet: Figure S2 & Table S1 R code
cfudata<-read.delim(file="~/Desktop/cfudatapaer.txt",header=TRUE,sep="", dec=".")
cfudata <-data.frame(cfudata)
summary(cfudata)
# there are no missing values
require(stats)
require(lme4)
# split data set into day 2 and day 7 for separate analyses
day2 <- subset(cfudata, day==2)
day2
# okay
day7 <- subset(cfudata, day==7)
day7
# okay
# DAY 2
# looking for effects of lung, inoculum and lung*inoculum on total cfu ignoring tissue area
day2.total.model1<-lm(cfu.pseudo.total~lung*inoculum, data=day2)
par(mfrow=c(2,2))
plot(day2.total.model1)
# needs transforming - residuals increase with mean
day2.total.model2<-lm(log(cfu.pseudo.total)~lung*inoculum, data=day2)
par(mfrow=c(2,2))
plot(day2.total.model2)
# okay, has poss outlier but this not flagged
day2.total.model3<-lm(sqrt(cfu.pseudo.total)~lung*inoculum, data=day2)
par(mfrow=c(2,2))
plot(day2.total.model3)
# bit bendy. Prefer the log model.
summary.aov(day2.total.model2)
# Df Sum Sq Mean Sq F value Pr(>F)
lung 2 6.663 3.331 21.83 1.41e-06 ***
inoculum 1 5.499 5.499 36.03 1.39e-06 ***
lung:inoculum 2 0.433 0.217 1.42 0.258
Residuals 30 4.579 0.153
summary.aov(day2.total.model3)
Df Sum Sq Mean Sq F value Pr(>F)
lung 2 60818512 30409256 21.663 1.51e-06 ***
inoculum 1 55184585 55184585 39.312 6.57e-07 ***
lung:inoculum 2 7826160 3913080 2.788 0.0776 .
Residuals 30 42112332 1403744
# Here, no interaction - differences between the two Pseudo strains do not depend on lung.
# Both transformsgive same results. I think the log one is more reliable from the diagnostic plots
# Now let's see what happens with data standardised by area.
day2.per.mm2.model1<-lm(cfu.pseudo.per.mm2~lung*inoculum, data=day2)
par(mfrow=c(2,2))
plot(day2.per.mm2.model1)
# needs transforming - residuals increase with mean
day2.per.mm2.model2<-lm(log(cfu.pseudo.per.mm2)~lung*inoculum, data=day2)
par(mfrow=c(2,2))
plot(day2.per.mm2.model2)
day2.per.mm2.model3<-lm(sqrt(cfu.pseudo.per.mm2)~lung*inoculum, data=day2)
par(mfrow=c(2,2))
plot(day2.per.mm2.model3)
# model 2 is noticeably better
summary.aov(day2.per.mm2.model2)
# Df Sum Sq Mean Sq F value Pr(>F)
lung 2 4.986 2.493 13.577 6.33e-05 ***
inoculum 1 4.231 4.231 23.039 4.10e-05 ***
lung:inoculum 2 0.149 0.075 0.407 0.669
Residuals 30 5.509 0.184
# Interaction is not significant
# We find repeatabilities by fitting mmixed-effects models with lung as a random intercept, for each strain.
day2.pa14 <- subset(day2, inoculum=="PA14")
day2.pao1 <- subset(day2, inoculum=="PAO1")
day2.pa14
day2.pao1# okay
summary(lmer(log(cfu.pseudo.total)~1|lung, data=day2.pa14))
Linear mixed model fit by REML ['lmerMod']
Formula: log(cfu.pseudo.or.staph.total) ~ 1 | lung
Data: day2.pa14
REML criterion at convergence: 20.6
Scaled residuals:
Min 1Q Median 3Q Max
-1.54095 -0.74969 -0.04101 0.48352 1.70250
Random effects:
Groups Name Variance Std.Dev.
lung (Intercept) 0.3216 0.5671
Residual 0.1190 0.3450
Number of obs: 18, groups: lung, 3
Fixed effects:
Estimate Std. Error t value
(Intercept) 17.8022 0.3373 52.77
rep.day2.total.pa14 <- 0.3216/(0.3216+0.1190)
rep.day2.total.pa14
# 0.73
summary(lmer(log(cfu.pseudo.total)~1|lung, data=day2.pao1))
Linear mixed model fit by REML ['lmerMod']
Formula: log(cfu.pseudo.or.staph.total) ~ 1 | lung
Data: day2.pao1
REML criterion at convergence: 26.7
Scaled residuals:
Min 1Q Median 3Q Max
-2.78437 -0.33387 -0.03467 0.69526 1.19589
Random effects:
Groups Name Variance Std.Dev.
lung (Intercept) 0.2189 0.4679
Residual 0.1862 0.4315
Number of obs: 18, groups: lung, 3
Fixed effects:
Estimate Std. Error t value
(Intercept) 17.0206 0.2886 58.97
rep.day2.total.pao1 <- 0.2189/(0.2189+0.1862)
rep.day2.total.pao1
#0.54
summary(lmer(log(cfu.pseudo.per.mm2)~1|lung, data=day2.pa14))
Linear mixed model fit by REML ['lmerMod']
Formula: log(cfu.pseudo.or.staph.per.mm2) ~ 1 | lung
Data: day2.pa14
REML criterion at convergence: 23.1
Scaled residuals:
Min 1Q Median 3Q Max
-1.3052 -0.5727 -0.2607 0.4347 1.8678
Random effects:
Groups Name Variance Std.Dev.
lung (Intercept) 0.2572 0.5071
Residual 0.1435 0.3788
Number of obs: 18, groups: lung, 3
Fixed effects:
Estimate Std. Error t value
(Intercept) 14.0252 0.3061 45.82
rep.day2.pa14.per.mm2 <- 0.2572/(0.2572+0.1435)
rep.day2.pa14.per.mm2
# 0.642
summary(lmer(log(cfu.pseudo.per.mm2)~1|lung, data=day2.pao1))
Linear mixed model fit by REML ['lmerMod']
Formula: log(cfu.pseudo.or.staph.per.mm2) ~ 1 | lung
Data: day2.pao1
REML criterion at convergence: 28.4
Scaled residuals:
Min 1Q Median 3Q Max
-2.4334 -0.3802 0.1466 0.4039 1.7400
Random effects:
Groups Name Variance Std.Dev.
lung (Intercept) 0.1096 0.3310
Residual 0.2238 0.4731
Number of obs: 18, groups: lung, 3
Fixed effects:
Estimate Std. Error t value
(Intercept) 13.3396 0.2213 60.28
rep.day2.pao1.per.mm2 <- 0.1096/(0.1096+0.2238)
rep.day2.pao1.per.mm2
# 0.33
# Check I get the same result for two analyses with kate Lessell's ANOVA-based formula
day2.pa14.per.mm2.model1<-lm(cfu.pseudo.per.mm2~lung, data=day2.pa14)
par(mfrow=c(2,2))
plot(day2.pa14.per.mm2.model1)
day2.pa14.per.mm2.model2<-lm(log(cfu.pseudo.per.mm2)~lung, data=day2.pa14)
par(mfrow=c(2,2))
plot(day2.pa14.per.mm2.model2)
# okay
summary.aov(day2.pa14.per.mm2.model2)
Df Sum Sq Mean Sq F value Pr(>F)
lung 2 3.373 1.6866 11.76 0.000849 ***
Residuals 15 2.152 0.1435
s2a<-(1.6866-0.1435)/6
s2a
rep<-s2a/(0.1435+s2a)
rep
# 0.642
day2.pao1.per.mm2.model1<-lm(cfu.pseudo.per.mm2~lung, data=day2.pao1)
par(mfrow=c(2,2))
plot(day2.pao1.per.mm2.model1)
day2.pao1.per.mm2.model2<-lm(log(cfu.pseudo.per.mm2)~lung, data=day2.pao1)
par(mfrow=c(2,2))
plot(day2.pao1.per.mm2.model2)
summary.aov(day2.pao1.per.mm2.model2)
# Df Sum Sq Mean Sq F value Pr(>F)
lung 2 1.763 0.8813 3.938 0.0422 *
Residuals 15 3.357 0.2238
s2a<-(0.8813-0.2238)/6
s2a
rep<-s2a/(0.2238+s2a)
rep
# 0.329
# Hurray!
# DAY 7
# looking for effects of lung, inoculum and lung*inoculum on total cfu ignoring tissue area
day7.pseudo.total.model1<-lm(cfu.pseudo.total~lung*inoculum, data=day7)
par(mfrow=c(2,2))
plot(day7.pseudo.total.model1)
# fine
summary.aov(day7.pseudo.total.model1)
# Df Sum Sq Mean Sq F value Pr(>F)
lung 2 6.805e+15 3.403e+15 7.090 0.00301 **
inoculum 1 4.394e+14 4.394e+14 0.916 0.34630
lung:inoculum 2 4.999e+14 2.499e+14 0.521 0.59934
Residuals 30 1.440e+16 4.799e+14
# no interaction
# repeatabilities
day7.pa14 <- subset(day7, inoculum=="PA14")
day7.pao1 <- subset(day7, inoculum=="PAO1")
summary(lmer(cfu.pseudo.total~1|lung, data=day7.pao1))
Linear mixed model fit by REML ['lmerMod']
Formula: cfu.pseudo.or.staph.total ~ 1 | lung
Data: day7.pao1
REML criterion at convergence: 626.6
Scaled residuals:
Min 1Q Median 3Q Max
-1.6957 -0.7458 0.2293 0.4040 2.0574
Random effects:
Groups Name Variance Std.Dev.
lung (Intercept) 8.679e+13 9316325
Residual 4.600e+14 21447195
Number of obs: 18, groups: lung, 3
Fixed effects:
Estimate Std. Error t value
(Intercept) 47233666 7381454 6.399
rep.day7.pao1.total <- 8.679e+13/((8.679e+13)+(4.600e+14))
rep.day7.pao1.total
# 0.159
summary(lmer(cfu.pseudo.total~1|lung, data=day7.pa14))
Linear mixed model fit by REML ['lmerMod']
Formula: cfu.pseudo.or.staph.total ~ 1 | lung
Data: day7.pa14
REML criterion at convergence: 629.9
Scaled residuals:
Min 1Q Median 3Q Max
-1.0672 -0.6566 -0.3674 0.4342 2.0548
Random effects:
Groups Name Variance Std.Dev.
lung (Intercept) 3.620e+14 19025641
Residual 4.999e+14 22358367
Number of obs: 18, groups: lung, 3
Fixed effects:
Estimate Std. Error t value
(Intercept) 40246437 12183200 3.303
rep.day7.pa14.total <- 3.620e+14/(3.620e+14+4.999e+14)
rep.day7.pa14.total
# 0.420
# now per area
day7.pseudo.per.mm2.model1<-lm(cfu.pseudo.per.mm2~lung*inoculum, data=day7)
par(mfrow=c(2,2))
plot(day7.pseudo.per.mm2.model1)
# fine
summary.aov(day7.pseudo.per.mm2.model1)
# Df Sum Sq Mean Sq F value Pr(>F)
lung 2 4.521e+12 2.260e+12 6.254 0.00537 **
inoculum 1 1.953e+10 1.953e+10 0.054 0.81774
lung:inoculum 2 2.480e+11 1.240e+11 0.343 0.71236
Residuals 30 1.084e+13 3.614e+11
# no interaction, yay
# repeatabilities
summary(lmer(cfu.pseudo.per.mm2~1|lung, data=day7.pao1))
Linear mixed model fit by REML ['lmerMod']
Formula: cfu.pseudo.or.staph.per.mm2 ~ 1 | lung
Data: day7.pao1
REML criterion at convergence: 499
Scaled residuals:
Min 1Q Median 3Q Max
-1.6402 -0.7892 0.0562 0.5835 1.7785
Random effects:
Groups Name Variance Std.Dev.
lung (Intercept) 7.855e+10 280271
Residual 2.440e+11 493931
Number of obs: 18, groups: lung, 3
Fixed effects:
Estimate Std. Error t value
(Intercept) 1067872 199344 5.357
rep.day7.pao1.per.mm2 <- 7.855e+10/(7.855e+10+2.440e+11)
rep.day7.pao1.per.mm2
#0.244
summary(lmer(cfu.pseudo.per.mm2~1|lung, data=day7.pa14))
Linear mixed model fit by REML ['lmerMod']
Formula: cfu.pseudo.or.staph.per.mm2 ~ 1 | lung
Data: day7.pa14
REML criterion at convergence: 510.8
Scaled residuals:
Min 1Q Median 3Q Max
-0.9106 -0.5751 -0.3788 0.5428 2.9908
Random effects:
Groups Name Variance Std.Dev.
lung (Intercept) 1.984e+11 445399
Residual 4.789e+11 692010
Number of obs: 18, groups: lung, 3
Fixed effects:
Estimate Std. Error t value
(Intercept) 1021283 304518 3.354
rep.day7.pa14.per.mm2 <- 1.984e+11/(1.984e+11+4.789e+11)
rep.day7.pa14.per.mm2
#0.293

## Sheet: Figure S3 Data
strain	treatment	colistin.ug.ml	replicate	cfu.pseudo.total
Uninfected	0	0	1	clear
Uninfected	0	0	2	clear
Uninfected	0	0	3	clear
PA14	0	0	1	320000000
PA14	0	0	2	520000000
PA14	0	0	3	560000000
PA14	subinhib	2	1	480000000
PA14	subinhib	2	2	320000000
PA14	subinhib	2	3	250000000
PA14	bactericidal	160	1	280000000
PA14	bactericidal	160	2	650000000
PA14	bactericidal	160	3	170000000
SED6	0	0	1	115000000
SED6	0	0	2	224000000
SED6	0	0	3	255000000
SED6	subinhib	8	1	342000000
SED6	subinhib	8	2	209000000
SED6	subinhib	8	3	185000000
SED6	bactericidal	128	1	78000000
SED6	bactericidal	128	2	165000000
SED6	bactericidal	128	3	255000000
SED8	0	0	1	700000000
SED8	0	0	2	1190000000
SED8	0	0	3	630000000
SED8	subinhib	8	1	770000000
SED8	subinhib	8	2	1210000000
SED8	subinhib	8	3	530000000
SED8	bactericidal	640	1	6000000
SED8	bactericidal	640	2	29000000
SED8	bactericidal	640	3	137000000

## Sheet: Figure S3 R code
cfudata<-read.delim(file="~/Desktop/bodipycolcfu.txt",header=TRUE,sep="", dec=".")
cfudata <-data.frame(cfudata)
summary(cfudata)
cfudata
# there are no missing values
require(stats)
# ANOVA to test for effects of strain, treatment and their interaction with tratment as a factor.
model1<-lm(cfu.pseudo.total~strain*treatment, data=cfudata)
par(mfrow=c(2,2))
plot(model1) # could be better
model2<-lm(sqrt(cfu.pseudo.total)~strain*treatment, data=cfudata)
par(mfrow=c(2,2))
plot(model2) # fine
model3<-lm(log(cfu.pseudo.total)~strain*treatment, data=cfudata)
par(mfrow=c(2,2))
plot(model3) # overcorrected
summary.aov(model2)
# Df Sum Sq Mean Sq F value Pr(>F)
strain 2 257569153 128784576 6.785 0.006368 **
treatment 2 445281393 222640697 11.730 0.000548 ***
strain:treatment 4 561515575 140378894 7.396 0.001046 **
Residuals 18 341660305 18981128
# now the CFU for each strain treated with bodipy-colistin needs to be compared with the untreated CFU for that strain
# To manually do planned pairwise contrasts we can caculate a t ratio. This is calculated as (mean of treated - mean of untreated) / standard error of the difference.
# The standard error of the difference is calculated as below using the MS resid from the ANOVA table and the N of data points in each treated and untreated group
# MSresid= 18981128
# And for each strain, we have 3 data points for treated and 3 for untreated
# so for every relevant pairwise comparison, the SE of the difference between treated and untreated is the same:
sediff<-sqrt(((1/3)+(1/3))*18981128)
sediff
# 3557.258
# Because the SE difference is calculated from all of the data, not each pair, all of the t values have the same number of degrees of freedom as the residual term in the ANOVA table, which is 18.
# store vector of group means, ns and treatment (0 cip or 2 cip)
mean = tapply(sqrt(cfudata$cfu.pseudo.total), cfudata$strain:cfudata$treatment, mean);
n=tapply(cfudata$cfu.pseudo.total, cfudata$strain:cfudata$treatment, length);
trmt<-rep(c(0,"bactericidal","subinhib"), times = 3)
# put them in a data frame
contrasts.data <- data.frame(mean, trmt, n)
# print it to screen
contrasts.data
# remove the untreated rows
contrasts.data <- subset(contrasts.data, trmt!="0")
contrasts.data
# and add a column containg the relevant untreated means for comaprison
contrasts.data$untreated<-rep(c(21452.124,21452.124,13886.385,13886.385,28684.564,28684.564), times = 1)
contrasts.data
# Add a column calculating the t value, which is (untreated mean - treated mean) / sediff
contrasts.data$t.value <-abs((contrasts.data$untreated - contrasts.data$mean)/sediff)
# calculate the p-value for each t value
contrasts.data$p.value <-1-(pt(contrasts.data$t.value, 18))
contrasts.data
# mean trmt n untreated t.value p.value
PA14:bactericidal 18422.234 bactericidal 3 21452.12 0.85174862 2.027718e-01
PA14:subinhib 18536.278 subinhib 3 21452.12 0.81968914 2.115574e-01
SED6:bactericidal 12548.571 bactericidal 3 13886.39 0.37608012 3.556266e-01
SED6:subinhib 15517.182 subinhib 3 13886.39 0.45844202 3.260608e-01
SED8:bactericidal 6513.118 bactericidal 3 28684.56 6.23273462 3.510916e-06
SED8:subinhib 28518.552 subinhib 3 28684.56 0.04666844 4.816457e-01
drop<-6513.118/28684.56
drop
#0.227 so 22.7% SED8 alive after treating with the highest concentration.

## Sheet: Figure S4 Data
bodipy.ug.ml	rfu		Blank value is same as for main experiment plate.
640	46584
640	48883
640	49359
512	42451
512	45656
512	44866
250	25194
250	25781
250	22363
160	18617
160	19401
160	18838
128	15500
128	16908
128	16351
50	4414
50	4349
50	3717
20	1382
20	1504
20	1498
8	651
8	675
8	661
5	291
5	285
5	298
2	205
2	216
2	219
1	110
1	114
1	123
0.5	42
0.5	53
0.5	53
0.25	34
0.25	34
0.25	37
0	-3
0	-3
0	-3

## Sheet: Figure 3 & S5 Data
strain	trmt	colistin_conc	rep	bodipy.rfu.lung	bodipy.rfu.asm	0bodipy.lung	0bodipy.asm	bodipy.rfu.lung.corr	bodipy.rfu.asm.corr	bodipy.lung.ugml	bodipy.asm.ugml	bodipy.lung.ug.in.1ml	bodipy.asm.ug.in.1ml	bodipy.total	bodipy.total.perc.exp	bodipy.fraction.biofilm	bodipy.µg.biofilm.assuming8.8µl.vol	mic.asm	fold.mic.achieved	mbec.asm	fold.mbec.achieved
Blank	ASM only	0	1	-2	-3
Blank	ASM only	0	2	-2	-3
Blank	ASM only	0	3	-3	-3
Uninfected	0	0	1	8	10
Uninfected	0	0	2	3	6
Uninfected	0	0	3	4	4
PA14	0	0	1	14	232
PA14	0	0	2	14	153
PA14	0	0	3	24	301
PA14	subinhib	2	1	47	498	17.3333	228.667	29.6667	269.333	0.285395	2.73132	0.285395	2.73132	3.01672	150.836	0.0946046	32.4313	4	8.10783	16	2.02696
PA14	subinhib	2	2	33	330	17.3333	228.667	15.6667	101.333	0.148431	1.00389	0.148431	1.00389	1.15232	57.616	0.128811	16.8672	4	4.2168	16	1.0542
PA14	subinhib	2	3	43	389	17.3333	228.667	25.6667	160.333	0.246062	1.60591	0.246062	1.60591	1.85197	92.5986	0.132865	27.9616	4	6.99039	16	1.7476
PA14	bactericidal	160	1	2014	12242	17.3333	228.667	1996.67	12013.3	21.2417	133.407	21.2417	133.407	154.649	96.6557	0.137354	2413.83	4	603.457	16	150.864
PA14	bactericidal	160	2	1684	10840	17.3333	228.667	1666.67	10611.3	17.6545	117.489	17.6545	117.489	135.144	84.4649	0.130635	2006.2	4	501.55	16	125.387
PA14	bactericidal	160	3	1444	11906	17.3333	228.667	1426.67	11677.3	15.0562	129.588	15.0562	129.588	144.645	90.4028	0.104091	1710.93	4	427.733	16	106.933
SED6	0	0	1	-4	54
SED6	0	0	2	63	50
SED6	0	0	3	6	37
SED6	subinhib	8	1	111	621	21.6667	47	89.3333	574	0.882344	5.92723	0.882344	5.92723	6.80957	85.1197	0.129574	100.266	32	3.13332	32	3.13332
SED6	subinhib	8	2	84	529	21.6667	47	62.3333	482	0.610391	4.95648	0.610391	4.95648	5.56687	69.5858	0.109647	69.3626	32	2.16758	32	2.16758
SED6	subinhib	8	3	99	479	21.6667	47	77.3333	432	0.76119	4.4307	0.76119	4.4307	5.19189	64.8987	0.146611	86.4989	32	2.70309	32	2.70309
SED6	bactericidal	128	1	1453	9844	21.6667	47	1431.33	9797	15.1066	108.266	15.1066	108.266	123.373	96.3849	0.122447	1716.66	32	53.6458	32	53.6458
SED6	bactericidal	128	2	1433	9872	21.6667	47	1411.33	9825	14.8906	108.583	14.8906	108.583	123.473	96.4636	0.120597	1692.11	32	52.8784	32	52.8784
SED6	bactericidal	128	3	1694	9416	21.6667	47	1672.33	9369	17.716	103.426	17.716	103.426	121.142	94.642	0.146242	2013.18	32	62.912	32	62.912
SED8	0	0	1	31	41
SED8	0	0	2	23	73
SED8	0	0	3	15	43
SED8	subinhib	8	1	88	493	23	52.3333	65	440.667	0.637142	4.52174	0.637142	4.52174	5.15888	64.486	0.123504	72.4025	64	1.13129	64	1.13129
SED8	subinhib	8	2	99	526	23	52.3333	76	473.667	0.747755	4.86875	0.747755	4.86875	5.61651	70.2063	0.133135	84.9722	64	1.32769	64	1.32769
SED8	subinhib	8	3	63	557	23	52.3333	40	504.667	0.387562	5.19527	0.387562	5.19527	5.58283	69.7853	0.0694204	44.0412	64	0.688143	64	0.688143
SED8	bactericidal	640	1	8519	34700	23	52.3333	8496	34647.7	93.5695	394.629	93.5695	394.629	488.198	76.281	0.191663	10632.9	64	166.139	64	166.139
SED8	bactericidal	640	2	9171	41144	23	52.3333	9148	41091.7	100.928	469.937	100.928	469.937	570.865	89.1977	0.176799	11469.1	64	179.205	64	179.205
SED8	bactericidal	640	3	5734	39485	23	52.3333	5711	39432.7	62.3028	450.52	62.3028	450.52	512.823	80.1286	0.12149	7079.86	64	110.623	64	110.623
SED17	0	0	1	90	110
SED17	0	0	2	44	70
SED17	0	0	3	42	48
SED17	subinhib	8	1	99	548	58.6667	76	40.3333	472	0.390869	4.85121	0.390869	4.85121	5.24208	65.526	0.0745638	44.417	32	1.38803	128	0.347008
SED17	subinhib	8	2	94	559	58.6667	76	35.3333	483	0.341333	4.96701	0.341333	4.96701	5.30834	66.3542	0.0643013	38.7878	32	1.21212	128	0.30303
SED17	subinhib	8	3	76	613	58.6667	76	17.3333	537	0.164619	5.53633	0.164619	5.53633	5.70095	71.2619	0.0288757	18.7067	32	0.584585	128	0.146146
SED17	bactericidal	512	1	6444	30797	58.6667	76	6385.33	30721	69.8454	348.9	69.8454	348.9	418.746	81.7862	0.166797	7936.98	32	248.031	128	62.0076
SED17	bactericidal	512	2	5887	34726	58.6667	76	5828.33	34650	63.6137	394.656	63.6137	394.656	458.27	89.5058	0.138813	7228.83	32	225.901	128	56.4753
SED17	bactericidal	512	3	5410	32309	58.6667	76	5351.33	32233	58.2884	366.493	58.2884	366.493	424.781	82.9651	0.13722	6623.68	32	206.99	128	51.7475
SED19	0	0	1	69	44
SED19	0	0	2	25	60
SED19	0	0	3	19	39
SED19	subinhib	8	1	83	547	37.6667	47.6667	45.3333	499.333	0.440554	5.13906	0.440554	5.13906	5.57961	69.7451	0.0789578	50.0629	4	12.5157	64	0.782233
SED19	subinhib	8	2	76	602	37.6667	47.6667	38.3333	554.333	0.371036	5.71938	0.371036	5.71938	6.09041	76.1302	0.0609213	42.1632	4	10.5408	64	0.6588
SED19	subinhib	8	3	119	584	37.6667	47.6667	81.3333	536.333	0.801528	5.5293	0.801528	5.5293	6.33082	79.1353	0.126607	91.0827	4	22.7707	64	1.42317
SED19	bactericidal	128	1	1560	9520	37.6667	47.6667	1522.33	9472.33	16.0908	104.594	16.0908	104.594	120.685	94.2849	0.133329	1828.5	4	457.124	64	28.5703
SED19	bactericidal	128	2	1580	10195	37.6667	47.6667	1542.33	10147.3	16.3073	112.232	16.3073	112.232	128.539	100.421	0.126866	1853.1	4	463.274	64	28.9547
SED19	bactericidal	128	3	1547	9422	37.6667	47.6667	1509.33	9374.33	15.9501	103.486	15.9501	103.486	119.436	93.3094	0.133545	1812.51	4	453.128	64	28.3205
Min RFU value for BODIPY:			-4														total.perc.exp. summary stats excluding outlier
Max RFU value for BODIPY:			41144													57.616	min
We are in the range of 0-512µg/ml BODIPY in the calibration data.																100.421	max
Blank value is same as for calibration plate.																81.0118	mean
																81.7862	median
Uninfected average RFUs:			lung	5												12.2258	s.d.
			ASM	6.66667
Correct by subtracting the 0 bodipy values
Min RFU value for BODIPY if only bactericidal			1433
Calibration correct: rfu = 100.95*col^0.97665
